# Supplementary material for: Gut Seasons: Photoperiod Effects on Fecal Microbiota in Healthy and Cafeteria-Induced Obese Fisher 344 Rats
Source: Nutrients. 2022 Feb 8;14(3):722. doi: 10.3390/nu14030722 (PMC8839759; doi:10.3390/nu14030722)
Supplement: Supplementary file 1 [file nutrients-14-00722-s001.zip]

Archive with 1 entries (1 files):
- nutrients-1575878-supplementary.pdf
